# Supplementary material for: Private Weakly-Random Sequences from Human Heart Rate for Quantum Amplification
Source: Entropy (Basel). 2021 Sep 8;23(9):1182. doi: 10.3390/e23091182 (PMC8470422; doi:10.3390/e23091182)
Supplement: Supplementary file 1 [file entropy-23-01182-s001.zip]

Archive with 1 entries (1 files):
- entropy-1329436-supplementary.ods
